# Supplementary material for: A simple genetic basis of adaptation to a novel thermal environment results in complex metabolic rewiring in Drosophila
Source: Genome Biol. 2018 Aug 20;19:119. doi: 10.1186/s13059-018-1503-4 (PMC6100727; doi:10.1186/s13059-018-1503-4)
Supplement: Supplementary file 2 — Contains Tables S2–S5. in separated sheets. (XLSX 83 kb) [file 13059_2018_1503_MOESM2_ESM.xlsx]

## Sheet: Table S2
Table S2
Results of the gene ontology enrichment and Kegg-Pathway analysis. Sheet 1: final list of genes used for the analysis, filtered as described in the Materials and Methods section. Sheet 2&3: up and down-regulated GO categories classified by process, component and function. Sheet 4: Kegg Pathways differentially expressed between ancestral or cold and hot evolved populations.

## Sheet: Table S2 Sheet 1
FBgn	Symbol	logFC (Hot/Anc)	P (Hot/Anc)	logFC (Hot/Cold)	P (Hot/Cold)
FBgn0036656	CG13026	-1.47763	6.27132e-14	-1.57725	2.74727e-17
FBgn0262146	MtnE	-1.32049	2.73681e-07	-1.41852	4.90966e-09
FBgn0034151	CG15617	-1.17836	1.06242e-18	-1.25491	4.17219e-24
FBgn0085209	CG34180	-1.06655	1.93976e-07	-0.916043	2.61551e-06
FBgn0039685	Obp99b	-0.991904	2.2492e-09	-0.911683	3.0991e-09
FBgn0034356	CG10924	-0.966948	2.66886e-09	-0.893317	3.14967e-09
FBgn0000045	Act79B	-0.953149	3.20024e-11	-0.96625	1.21826e-12
FBgn0040705	ND-B8	-0.929631	3.20474e-05	-0.805881	5.98031e-05
FBgn0036619	Cpr72Ec	-0.901577	9.08757e-07	-0.785316	6.11781e-06
FBgn0085201	CG34172	-0.797125	0.00160502	-0.716118	0.00160236
FBgn0036549	CG10516	-0.762308	4.95105e-14	-0.602611	1.78208e-10
FBgn0002773	Mlc2	-0.72766	2.44256e-07	-0.859852	1.53671e-10
FBgn0001091	Gapdh1	-0.723981	9.79137e-08	-0.616148	8.84171e-07
FBgn0034497	Mpcp1	-0.716855	2.72751e-07	-0.729881	5.93729e-08
FBgn0035032	ATPsynF	-0.644672	1.21484e-07	-0.58535	2.25893e-07
FBgn0028342	ATPsyndelta	-0.643066	9.16444e-08	-0.686056	1.89999e-09
FBgn0027291	l(1)G0156	-0.632825	1.06975e-06	-0.681121	2.0789e-08
FBgn0019928	Ser8	-0.622522	0.00142195	-0.607407	0.0007547
FBgn0034645	ND-B12	-0.615088	2.34372e-06	-0.564871	1.55329e-06
FBgn0026077	Gasp	-0.601849	9.91211e-06	-0.640473	4.90882e-07
FBgn0031182	Cyp6t1	-0.601376	1.23038e-07	-0.427053	5.77172e-05
FBgn0250814	UQCR-C2	-0.599627	1.60233e-06	-0.477527	5.25505e-05
FBgn0016691	ATPsynO	-0.59466	6.29422e-06	-0.611755	3.4818e-07
FBgn0022359	Sodh-2	-0.585607	2.81865e-06	-0.397211	0.000550894
FBgn0011211	blw	-0.58055	1.53473e-06	-0.60167	1.69615e-07
FBgn0020235	ATPsyngamma	-0.57991	4.71959e-06	-0.584731	1.2221e-06
FBgn0030292	CG11752	-0.578853	8.94877e-06	-0.522442	2.44076e-05
FBgn0032669	CG15155	-0.577298	1.62382e-05	-0.457987	0.000228389
FBgn0035544	CG15021	-0.576969	7.73319e-06	-0.515193	2.08223e-05
FBgn0016120	ATPsynD	-0.549465	1.20098e-05	-0.531923	7.31912e-06
FBgn0019644	ATPsynB	-0.546703	1.31122e-05	-0.555068	7.2486e-07
FBgn0040074	retinin	-0.542421	1.35949e-06	-0.486991	3.50941e-06
FBgn0250906	Pgk	-0.541244	1.69148e-05	-0.536504	4.50238e-06
FBgn0001128	Gpdh1	-0.535085	1.50549e-05	-0.661852	1.16145e-08
FBgn0031830	COX5B	-0.530278	3.92631e-05	-0.528957	1.07098e-05
FBgn0000409	Cyt-c-p	-0.529408	0.000130241	-0.549856	1.58456e-05
FBgn0040608	CG14246	-0.526621	0.00114543	-0.468614	0.00161328
FBgn0014391	sun	-0.522363	0.00114519	-0.568585	9.79248e-05
FBgn0033807	AQP	-0.522363	5.23096e-07	-0.522806	1.01249e-07
FBgn0005638	slbo	-0.522259	0.000104708	-0.576985	1.61712e-06
FBgn0035600	Cyt-c1	-0.520281	1.7651e-05	-0.505923	9.84311e-06
FBgn0019624	COX5A	-0.518332	9.73801e-06	-0.467113	1.66036e-05
FBgn0010612	ATPsynG	-0.516738	0.000181197	-0.46221	0.000213547
FBgn0030605	ND-B18	-0.513755	9.22925e-06	-0.452646	3.21607e-05
FBgn0016119	ATPsynCF6	-0.512231	1.93197e-05	-0.438971	9.19837e-05
FBgn0031021	ND-18	-0.5103	7.17148e-06	-0.437957	2.84646e-05
FBgn0032615	CG6012	-0.509253	0.00187046	-0.636638	3.28216e-05
FBgn0003149	Prm	-0.505152	2.9809e-05	-0.524925	3.93587e-06
FBgn0031066	COX6B	-0.502009	1.10721e-05	-0.466441	1.38556e-05
FBgn0031918	CG6055	-0.500242	0.00317976	-0.450605	0.00334066
FBgn0030257	SmydA-4	-0.497494	4.18384e-05	-0.4206	0.00016058
FBgn0040793	CG7630	-0.497388	0.00358803	-0.520812	0.000612937
FBgn0038181	CG9297	-0.496472	5.86904e-05	-0.567521	2.10059e-07
FBgn0022160	Gpo1	-0.495149	0.000182253	-0.514005	4.22345e-05
FBgn0038271	UQCR-C1	-0.494778	2.33376e-05	-0.442556	6.52968e-05
FBgn0250838	roh	-0.493713	8.58691e-05	-0.358042	0.00235526
FBgn0034660	Loxl2	-0.492667	1.41144e-07	-0.338308	0.000118897
FBgn0030895	CG7135	-0.489201	0.000122365	-0.648822	9.00743e-09
FBgn0035404	ND-30	-0.488964	1.7696e-05	-0.420519	4.85641e-05
FBgn0004507	GlyP	-0.488385	0.000147559	-0.523963	2.07978e-05
FBgn0041194	Prat2	-0.487792	4.23472e-08	-0.36628	5.17441e-06
FBgn0051704	CG31704	-0.486102	0.00288682	-0.480403	0.0010857
FBgn0261955	kdn	-0.471204	0.000230217	-0.545859	8.39991e-06
FBgn0038733	CG11407	-0.467376	1.16422e-07	-0.268159	0.00141885
FBgn0034267	CG4984	-0.463986	4.94876e-08	-0.428579	5.07932e-08
FBgn0039830	ATPsynC	-0.461545	0.00110602	-0.58258	1.41434e-05
FBgn0030798	CG13003	-0.459792	0.00170736	-0.45934	0.000504418
FBgn0035046	ND-19	-0.455778	1.91216e-05	-0.437528	9.36425e-06
FBgn0025712	CG13920	-0.448141	2.7959e-05	-0.308206	0.00117833
FBgn0011361	ND-ACP	-0.444068	1.83432e-05	-0.458997	2.2134e-06
FBgn0037391	CG2017	-0.441871	3.53685e-07	-0.511998	1.52267e-10
FBgn0030872	Ucp4A	-0.437607	8.64659e-06	-0.334237	0.000262247
FBgn0036762	CG7430	-0.435244	6.46823e-05	-0.447708	1.38927e-05
FBgn0028336	l(1)G0255	-0.432892	0.000153635	-0.457806	1.56175e-05
FBgn0037873	SdhC	-0.432319	0.00194542	-0.478924	0.000125898
FBgn0262559	Mdh2	-0.431498	0.000168052	-0.435924	6.62748e-05
FBgn0000579	Eno	-0.429519	0.00102487	-0.387924	0.00167359
FBgn0000046	Act87E	-0.428671	2.3148e-05	-0.457811	1.59791e-06
FBgn0014869	Pglym78	-0.427794	2.84734e-05	-0.355689	0.000197082
FBgn0034877	levy	-0.42778	0.00120541	-0.474744	7.0183e-05
FBgn0031505	ND-B14,5B	-0.42686	0.00203609	-0.497571	5.39952e-05
FBgn0031692	TpnC25D	-0.425702	7.17277e-05	-0.321535	0.00158784
FBgn0039112	SdhD	-0.424538	0.000112899	-0.377596	0.000110353
FBgn0030745	CG4239	-0.423327	2.89324e-05	-0.510192	6.846e-08
FBgn0032511	ND-B22	-0.420026	0.000126795	-0.407983	3.02231e-05
FBgn0004028	wupA	-0.417244	0.000832774	-0.512883	1.06309e-05
FBgn0028622	qsm	-0.416926	4.06239e-07	-0.423055	1.73419e-08
FBgn0004117	Tm2	-0.41648	0.00025603	-0.541957	4.34108e-07
FBgn0029664	CG10802	-0.413828	0.00116663	-0.408888	0.000363898
FBgn0038224	ATPsynE	-0.410549	0.00277824	-0.413933	0.00135117
FBgn0034576	ND-B14,7	-0.408535	0.000388596	-0.473153	3.89565e-06
FBgn0021906	RFeSP	-0.408493	0.000200184	-0.403566	8.58376e-05
FBgn0037290	CG1124	-0.408483	7.64145e-05	-0.280244	0.00282142
FBgn0031528	CG15412	-0.405863	1.19558e-05	-0.367612	1.77569e-05
FBgn0033769	CG8768	-0.404714	0.000135333	-0.305955	0.00131928
FBgn0004169	up	-0.398669	0.00038851	-0.50641	1.64277e-06
FBgn0261859	CG42788	-0.398439	0.00065351	-0.345648	0.001069
FBgn0034553	CG9993	-0.39514	8.53342e-07	-0.312225	2.06931e-05
FBgn0263006	SERCA	-0.394344	0.000961257	-0.39813	0.000301708
FBgn0021967	ND-PDSW	-0.39328	0.000157874	-0.407876	1.80842e-05
FBgn0039527	CG5639	-0.391475	0.00223249	-0.411244	0.000459783
FBgn0011693	Pdh	-0.391267	0.000474187	-0.384415	0.000184139
FBgn0027785	NP15,6	-0.389352	0.00220234	-0.470167	2.94273e-05
FBgn0047038	ND-13B	-0.387615	0.000687225	-0.496919	1.81211e-06
FBgn0086367	t	-0.387058	6.08288e-07	-0.326043	4.23815e-06
FBgn0032833	COX4	-0.386519	0.00085504	-0.342833	0.00154934
FBgn0038832	CG15695	-0.385041	2.44812e-05	-0.376223	9.21168e-06
FBgn0027790	GV1	-0.382795	4.8889e-05	-0.37807	1.6915e-05
FBgn0003721	Tm1	-0.381967	0.000271636	-0.463038	2.97936e-06
FBgn0030718	ND-20	-0.381087	0.00157135	-0.428211	0.000101928
FBgn0011455	ND-SGDH	-0.380083	0.00167848	-0.349193	0.00127245
FBgn0019957	ND-42	-0.376712	7.42174e-05	-0.40869	5.10112e-06
FBgn0010217	ATPsynbeta	-0.375418	0.000692866	-0.535703	2.17026e-07
FBgn0037721	CG9427	-0.374162	0.000548092	-0.440442	7.20474e-06
FBgn0261611	CG42700	-0.373437	0.000177545	-0.523764	5.95362e-09
FBgn0004513	Mdr65	-0.369735	7.97659e-05	-0.290588	0.000887684
FBgn0038922	Idh3b	-0.369668	0.000186776	-0.39619	1.90274e-05
FBgn0034485	CG11099	-0.368754	1.30813e-05	-0.36272	2.95227e-06
FBgn0017567	ND-23	-0.36758	0.000180944	-0.305617	0.000598045
FBgn0036728	UQCR-Q	-0.366125	0.00126628	-0.326974	0.00187817
FBgn0039635	CG11876	-0.36495	0.000209595	-0.29987	0.00115292
FBgn0031436	ND-B17,2	-0.361061	0.00133493	-0.376631	0.000223469
FBgn0031912	muc	-0.359429	0.000400324	-0.379729	8.73316e-05
FBgn0034618	CG9485	-0.358909	0.0021335	-0.463648	2.52496e-05
FBgn0039358	CG5028	-0.3535	0.000545871	-0.422433	1.24452e-05
FBgn0039311	CG10513	-0.353331	0.00199382	-0.36552	0.000635983
FBgn0033570	ND-B14	-0.351405	0.00322777	-0.371602	0.000680806
FBgn0000116	Argk	-0.350815	0.000345496	-0.365801	6.6947e-05
FBgn0026314	Ugt35b	-0.350202	0.0015767	-0.426272	3.19144e-05
FBgn0029868	ND-B16,6	-0.350175	0.000351181	-0.303951	0.000963066
FBgn0032713	CG17323	-0.349371	0.000231403	-0.404527	4.91738e-06
FBgn0029888	ND-ASHI	-0.347188	0.00367677	-0.357637	0.000953
FBgn0260006	drd	-0.346022	0.000797644	-0.28803	0.00293243
FBgn0037001	ND-39	-0.343378	0.00303074	-0.42955	3.19697e-05
FBgn0046301	CG7148	-0.343287	0.000385301	-0.308855	0.000561222
FBgn0040377	Vha36-3	-0.336317	0.000188515	-0.240695	0.00256203
FBgn0036147	Plod	-0.335406	0.00359024	-0.446763	3.80402e-05
FBgn0031869	CG18304	-0.335328	0.0019217	-0.398325	6.85492e-05
FBgn0033961	ND-B15	-0.331262	0.00303592	-0.400816	6.23152e-05
FBgn0002937	ninaB	-0.329853	0.00290323	-0.308827	0.00223756
FBgn0003886	alphaTub85E	-0.327937	0.00243132	-0.350495	0.000279287
FBgn0037292	plh	-0.320873	0.00135266	-0.286485	0.00184645
FBgn0028482	bdl	-0.320228	0.00349791	-0.401552	7.33687e-05
FBgn0038925	Cchl	-0.316728	0.000105039	-0.260962	0.000465826
FBgn0039131	CG12268	-0.316673	0.00134828	-0.419379	3.3583e-06
FBgn0050359	Mal-A5	-0.316443	0.000902437	-0.303597	0.000567739
FBgn0035103	Vdup1	-0.314144	0.000142739	-0.373049	6.59033e-07
FBgn0259219	CG42319	-0.300914	0.000222564	-0.256376	0.000488611
FBgn0034876	wmd	-0.292648	0.000223166	-0.226476	0.00201925
FBgn0037891	CG5214	-0.291979	0.00167845	-0.284234	0.00103339
FBgn0022709	Adk1	-0.285669	0.000362334	-0.254643	0.000502219
FBgn0037655	Kcmf1	-0.284391	0.000520781	-0.234429	0.00175262
FBgn0032222	CG5037	-0.284185	0.00339646	-0.276945	0.00118991
FBgn0052121	CG32121	-0.280584	0.00215786	-0.329716	4.47561e-05
FBgn0035817	CG7409	-0.277044	0.00183693	-0.393423	1.48945e-06
FBgn0032298	CG6724	-0.269441	0.00124898	-0.258162	0.000718988
FBgn0001995	mRpL4	-0.261243	0.00349686	-0.288931	0.000315258
FBgn0037877	CG6689	-0.255262	0.00182695	-0.257038	0.000556273
FBgn0035517	CG1265	-0.250239	0.000877565	-0.20983	0.00220178
FBgn0035968	Slc45-1	-0.24743	0.00233061	-0.290774	8.43798e-05
FBgn0032910	CG9265	-0.229587	0.00256769	-0.235674	0.00067489
FBgn0028540	CG9008	0.23397	0.00332567	0.312476	9.52588e-06
FBgn0016684	NaPi-T	0.234901	0.0024082	0.308804	1.03165e-05
FBgn0003116	pn	0.239713	0.0023624	0.240516	0.000712292
FBgn0085405	CG34376	0.248886	0.00176551	0.345938	2.67766e-06
FBgn0036257	RhoGAP68F	0.252319	0.00197871	0.269558	0.00022894
FBgn0037020	Pex14	0.266486	0.000777786	0.336359	3.19584e-06
FBgn0038877	CG3308	0.26669	0.00189023	0.231066	0.00299001
FBgn0025879	Timp	0.267099	0.000913926	0.259218	0.00036224
FBgn0027341	Gfat1	0.27302	0.00277349	0.300361	0.000297475
FBgn0035770	pst	0.277694	0.00113985	0.259051	0.000781217
FBgn0013771	Cyp6a9	0.279494	0.000937262	0.235222	0.00237779
FBgn0016917	Stat92E	0.280184	0.00271807	0.270789	0.00132567
FBgn0086687	Desat1	0.289901	0.00105597	0.392826	9.61473e-07
FBgn0265137	Spn42Da	0.292955	0.00221056	0.296158	0.000829102
FBgn0035043	CG4781	0.298629	0.00368962	0.298449	0.00136683
FBgn0034398	CG15098	0.300141	0.00102166	0.287854	0.000514544
FBgn0039203	CG13618	0.305095	0.000469134	0.327536	3.852e-05
FBgn0035656	CG10479	0.308127	0.000207405	0.336559	5.7245e-06
FBgn0036756	Cln3	0.309219	0.0019927	0.360738	7.77038e-05
FBgn0003134	Pp1alpha-96A	0.312213	0.000410986	0.295737	0.000232774
FBgn0010019	Cyp4g1	0.312753	0.000605765	0.281103	0.000654023
FBgn0028490	CG31705	0.312962	0.000170561	0.262658	0.000574237
FBgn0003231	ref(2)P	0.313893	0.000146295	0.391768	1.51129e-07
FBgn0032451	spict	0.319677	0.00131186	0.307082	0.00064511
FBgn0037065	CG12974	0.319906	0.00250458	0.298736	0.00184115
FBgn0037515	Sp7	0.321468	0.000229743	0.243679	0.00193794
FBgn0039529	CG5612	0.323972	2.18126e-05	0.227057	0.000947542
FBgn0038129	TBC1D5	0.328406	8.37283e-05	0.231803	0.00193071
FBgn0052687	CG32687	0.329595	0.000166766	0.350633	1.50482e-05
FBgn0029507	Tsp42Ed	0.333222	0.000234796	0.342506	2.92478e-05
FBgn0038463	CG3534	0.333769	0.00230641	0.359453	0.000414035
FBgn0029810	CG12239	0.334727	0.000139825	0.285673	0.000272274
FBgn0033075	Pld	0.339633	7.70352e-05	0.315822	5.12486e-05
FBgn0039938	Sox102F	0.33993	6.75201e-05	0.223497	0.00314798
FBgn0027930	MP1	0.340613	2.29206e-05	0.280918	0.00010521
FBgn0262057	Spn77Ba	0.341015	0.00013524	0.431419	7.39208e-08
FBgn0050295	Ipk1	0.34116	0.00303721	0.346106	0.000743784
FBgn0030057	Ppt1	0.341726	0.00090151	0.322861	0.000481748
FBgn0025456	CREG	0.3425	0.000126939	0.252335	0.00170808
FBgn0262473	Tl	0.342803	0.00010396	0.239663	0.00219716
FBgn0039593	Sid	0.34291	0.00174793	0.42149	1.77993e-05
FBgn0029769	frma	0.343265	0.00060507	0.297281	0.00100188
FBgn0037934	CG6830	0.349304	0.000583862	0.37186	6.45074e-05
FBgn0035583	CG13704	0.350744	0.000230409	0.445462	2.39798e-07
FBgn0262975	cnc	0.351872	0.000668253	0.308116	0.000930207
FBgn0035678	CG10469	0.354717	0.00266326	0.337062	0.00128768
FBgn0039628	CG11841	0.355089	0.00125179	0.43127	4.35347e-06
FBgn0003328	scb	0.355586	6.87061e-05	0.254719	0.00179015
FBgn0032836	CG10680	0.357951	0.0003218	0.326757	0.000244484
FBgn0030300	Sk1	0.361391	1.87233e-05	0.272734	0.00031168
FBgn0260388	CG42514	0.362734	3.57768e-05	0.325282	5.75145e-05
FBgn0004366	rdgC	0.363393	0.000867731	0.2954	0.00218213
FBgn0028543	NimB2	0.365075	0.00143869	0.328881	0.00167738
FBgn0035933	CG13309	0.366496	0.00206367	0.477616	1.10651e-05
FBgn0038211	CG9649	0.366602	9.28108e-05	0.320986	0.000149536
FBgn0027660	blot	0.371001	3.35547e-05	0.250264	0.0021254
FBgn0037230	CG9780	0.371677	0.00151485	0.504877	4.20253e-06
FBgn0038818	Nep4	0.372499	2.37293e-06	0.242723	0.000663294
FBgn0029689	CG6428	0.373004	3.33161e-06	0.274815	0.000156012
FBgn0002930	nec	0.373884	0.000528603	0.378706	9.7712e-05
FBgn0014018	Rel	0.378181	5.80406e-06	0.272805	0.000382178
FBgn0051326	CG31326	0.378374	4.30966e-05	0.245198	0.00270975
FBgn0036007	path	0.38432	3.90401e-06	0.302098	5.51355e-05
FBgn0050345	CG30345	0.386028	8.12481e-05	0.289515	0.000949924
FBgn0035094	CG9380	0.387264	8.38242e-05	0.309311	0.000485657
FBgn0029990	CG2233	0.394087	8.44352e-05	0.367295	6.581e-05
FBgn0264494	CG17646	0.396155	1.58406e-06	0.287768	9.67109e-05
FBgn0029932	CG4607	0.401584	7.94741e-06	0.329699	4.49188e-05
FBgn0037553	CG18249	0.401624	9.36122e-05	0.339786	0.000145854
FBgn0034382	CG18609	0.4036	0.000280879	0.39625	0.000122143
FBgn0027578	CG14526	0.408169	2.60344e-06	0.286939	0.000239844
FBgn0036787	CG4306	0.410059	0.00058535	0.327419	0.00284683
FBgn0037548	CG7900	0.410427	0.000146603	0.358303	0.000172128
FBgn0032904	Mtp	0.410939	2.90186e-05	0.295347	0.000876911
FBgn0037547	CG7910	0.414513	6.73848e-07	0.316112	2.51533e-05
FBgn0050046	CG30046	0.417123	2.0757e-05	0.28145	0.00135379
FBgn0265048	cv-d	0.420289	7.04332e-06	0.266724	0.00219172
FBgn0039519	Cyp6a18	0.420435	0.000210234	0.447407	2.04912e-05
FBgn0005612	Sox14	0.422994	2.21296e-05	0.274391	0.00221121
FBgn0033139	Tsp42Er	0.424857	0.000596118	0.397462	0.000308471
FBgn0053110	CG33110	0.425402	0.00010267	0.448064	6.02832e-06
FBgn0263773	fok	0.426529	9.6053e-06	0.345271	8.62136e-05
FBgn0053258	CG33258	0.427256	0.00178342	0.501192	4.32002e-05
FBgn0000477	DNaseII	0.428398	6.57457e-05	0.400561	1.35712e-05
FBgn0011674	insc	0.428966	0.000138246	0.424839	3.40156e-05
FBgn0030309	CG1572	0.431868	2.61321e-06	0.34032	5.24435e-05
FBgn0033366	Ance-4	0.434342	0.000125856	0.379065	0.000224304
FBgn0026084	cib	0.437425	6.17339e-06	0.3641	2.91107e-05
FBgn0243512	puc	0.438365	5.4267e-06	0.264865	0.00179258
FBgn0015010	Ag5r	0.439996	6.29934e-05	0.361532	0.000221159
FBgn0050008	CG30008	0.441173	1.33121e-07	0.330933	1.06932e-05
FBgn0037207	Mes2	0.442171	5.28175e-07	0.338936	1.54368e-05
FBgn0034717	CG5819	0.444798	1.5219e-06	0.41726	2.59084e-07
FBgn0001114	Glt	0.448177	9.01258e-05	0.422879	8.43074e-05
FBgn0033304	Cyp6a13	0.45197	0.000134436	0.362257	0.000723654
FBgn0039844	CG1607	0.452203	0.000147923	0.375013	0.000494731
FBgn0027579	mino	0.452248	1.22184e-06	0.436546	2.81132e-07
FBgn0029896	CG3168	0.454553	8.3906e-06	0.272668	0.00269874
FBgn0000536	eas	0.455925	2.7715e-10	0.260468	5.68675e-05
FBgn0050110	CG30110	0.460022	0.000349671	0.39571	0.000957455
FBgn0261560	Thor	0.460587	5.32117e-06	0.314899	0.000633269
FBgn0031306	CG4577	0.461182	1.63087e-05	0.386639	4.58993e-05
FBgn0035087	CG2765	0.463326	1.24299e-08	0.359103	9.08698e-07
FBgn0030925	Hayan	0.46431	0.0004638	0.507837	3.54668e-05
FBgn0034538	CG16799	0.466917	4.99145e-06	0.579512	6.03539e-11
FBgn0034117	CG7997	0.467621	3.45641e-06	0.457815	1.11727e-06
FBgn0020416	Idgf1	0.472696	1.68897e-05	0.337324	0.000667535
FBgn0034638	CG10433	0.479408	4.5734e-09	0.349424	1.92538e-06
FBgn0263607	l(3)72Dp	0.480371	3.52857e-06	0.372305	5.48195e-05
FBgn0020385	pug	0.492723	0.000522248	0.551178	2.64177e-05
FBgn0001258	Ldh	0.49568	3.96733e-05	0.332154	0.00185761
FBgn0036262	CG6910	0.495823	3.67499e-05	0.6106	1.44099e-08
FBgn0039073	CG4408	0.496666	0.00102531	0.475092	0.000445471
FBgn0063667	CG32335	0.499899	0.00303236	0.593334	6.91024e-05
FBgn0261538	CG42662	0.505913	0.00186265	0.428045	0.00297611
FBgn0036157	CG7560	0.510232	3.22276e-05	0.325141	0.00312707
FBgn0032810	CG13077	0.513384	7.7077e-06	0.368908	0.000448653
FBgn0004885	tok	0.517212	5.33268e-06	0.350537	0.000749006
FBgn0032587	CG5953	0.522309	1.60268e-06	0.393442	9.91889e-05
FBgn0052195	CG32195	0.52571	7.35263e-06	0.362903	0.000740145
FBgn0035806	PGRP-SD	0.525869	0.00170957	0.481119	0.0016142
FBgn0030482	CG1673	0.527619	4.71043e-06	0.425966	4.69535e-05
FBgn0035091	CG3829	0.531378	1.65436e-09	0.401099	8.64269e-07
FBgn0033196	CG1358	0.53429	2.9246e-10	0.38726	5.2981e-07
FBgn0039290	CG13654	0.535496	2.26166e-06	0.388574	0.000233465
FBgn0034364	CG5493	0.539759	3.36161e-06	0.579253	1.346e-08
FBgn0038862	Usp8	0.540168	3.32969e-10	0.412052	1.50263e-07
FBgn0035941	CG13313	0.541444	0.000346702	0.644206	1.27017e-06
FBgn0259716	CG42370	0.541876	2.26496e-08	0.61851	9.67697e-14
FBgn0031277	CG13947	0.542297	0.000950707	0.541588	0.000274924
FBgn0023495	Lip3	0.549782	0.0030357	0.686021	3.83733e-05
FBgn0032945	CG8665	0.55048	1.55419e-06	0.697839	7.12843e-11
FBgn0026760	Tehao	0.553674	5.01112e-07	0.378457	0.000111646
FBgn0034276	Sardh	0.555448	0.00123298	0.609178	0.000204483
FBgn0044047	Ilp6	0.561317	4.76201e-05	0.415381	0.000850026
FBgn0040827	CG13315	0.563661	5.75104e-08	0.480928	1.56154e-07
FBgn0034063	CG8389	0.563825	1.00715e-09	0.490325	4.09785e-09
FBgn0039564	CG5527	0.568624	1.912e-05	0.386048	0.00155727
FBgn0030607	dob	0.571958	8.158e-05	0.631061	3.65486e-06
FBgn0032835	CG16772	0.572167	8.35822e-08	0.593291	8.44964e-11
FBgn0051778	CG31778	0.57633	1.27576e-05	0.427183	0.000482042
FBgn0030805	wus	0.58602	3.94787e-05	0.49874	0.000130218
FBgn0032022	CG14275	0.597152	7.41917e-10	0.4672	9.95058e-08
FBgn0010225	Gel	0.601337	7.51935e-06	0.506644	1.61781e-05
FBgn0034140	Lst	0.602158	4.42133e-06	0.545192	2.52744e-06
FBgn0263081	CG43349	0.621478	0.000277663	0.519289	0.00050469
FBgn0264087	Slob	0.635871	2.10757e-09	0.502449	1.19415e-07
FBgn0031561	IM33	0.651943	7.73047e-05	0.590478	3.23521e-05
FBgn0024289	Sodh-1	0.657687	3.08254e-05	0.470926	0.00123311
FBgn0050026	CG30026	0.660108	1.98014e-07	0.539508	1.323e-06
FBgn0038465	Irc	0.660128	5.89524e-12	0.470883	1.37928e-08
FBgn0038071	Dtg	0.663776	8.28237e-05	0.617031	4.69614e-05
FBgn0037007	CG5059	0.665767	1.14743e-11	0.532665	4.34956e-09
FBgn0016694	Pdp1	0.698455	4.08856e-07	0.586078	2.18753e-06
FBgn0032908	CG9270	0.717942	6.36765e-10	0.540194	1.74787e-07
FBgn0050154	CG30154	0.719552	6.30254e-06	0.756156	7.22587e-08
FBgn0031937	CG13795	0.734483	2.95473e-08	0.573183	5.09253e-07
FBgn0053532	lectin-37Da	0.752266	0.000608151	0.763968	0.000184198
FBgn0025583	IM2	0.806561	0.000570388	0.870511	9.29453e-06
FBgn0034329	IM1	0.820351	0.00242543	0.942383	6.20667e-05
FBgn0021776	mira	0.907514	4.79749e-06	0.868424	2.96554e-06
FBgn0040582	CG5791	1.0787	1.55281e-06	0.904864	7.24835e-07
FBgn0033926	Arc1	1.15134	9.04833e-06	0.969535	1.94997e-05
FBgn0016076	vri	1.16048	2.88301e-22	1.00178	3.36916e-20
FBgn0038702	CG3739	1.25247	4.97616e-10	1.13557	3.02366e-09
FBgn0032741	Sidpn	1.26156	3.65134e-16	1.09442	8.93525e-14
FBgn0033353	CG13749	1.31467	2.23134e-06	1.14873	1.36596e-06
FBgn0003068	per	1.37592	2.18842e-25	1.218	1.45527e-22
FBgn0034328	IM23	1.42229	7.6284e-09	1.34973	2.9911e-12
FBgn0034512	CG18067	1.59536	9.35831e-13	1.49665	3.89312e-15
FBgn0027584	CG4757	1.6036	1.91931e-06	1.60462	1.8228e-08
FBgn0014396	tim	2.54923	7.56482e-72	2.37161	1.18351e-79

## Sheet: Table S2 Sheet 2
GO term	Description	P-value	FDR q-value	Enrichment (N, B, n, b)
PROCESS
GO:0009605	response to external stimulus	5.15E-10	3.69E-6	3.61 (8234,456,150,30)
GO:0006952	defense response	1.77E-9	6.32E-6	4.59 (8234,263,150,22)
GO:0043207	response to external biotic stimulus	3.11E-8	7.41E-5	4.31 (8234,255,150,20)
GO:0009607	response to biotic stimulus	3.11E-8	5.56E-5	4.31 (8234,255,150,20)
GO:0009617	response to bacterium	4.38E-8	6.28E-5	5.32 (8234,165,150,16)
GO:0051704	multi-organism process	7.36E-8	8.79E-5	3.91 (8234,295,150,21)
GO:0051707	response to other organism	1.03E-7	1.05E-4	4.21 (8234,248,150,19)
GO:0006950	response to stress	2.49E-7	2.23E-4	2.45 (8234,807,150,36)
GO:0035007	regulation of melanization defense response	3.55E-6	2.82E-3	31.37 (8234,7,150,4)
GO:0050896	response to stimulus	8.87E-6	6.35E-3	1.97 (8234,1140,150,41)
GO:0098542	defense response to other organism	1.23E-5	8.02E-3	3.92 (8234,196,150,14)
GO:0006959	humoral immune response	2.36E-5	1.41E-2	6.65 (8234,66,150,8)
GO:0042558	pteridine-containing compound metabolic process	3.02E-5	1.66E-2	13.07 (8234,21,150,5)
GO:0050776	regulation of immune response	3.28E-5	1.68E-2	4.47 (8234,135,150,11)
GO:0006955	immune response	3.48E-5	1.66E-2	4.09 (8234,161,150,12)
GO:0006760	folic acid-containing compound metabolic process	4.67E-5	2.09E-2	18.30 (8234,12,150,4)
GO:0043455	regulation of secondary metabolic process	4.67E-5	1.97E-2	18.30 (8234,12,150,4)
GO:0008063	Toll signaling pathway	4.85E-5	1.93E-2	11.93 (8234,23,150,5)
GO:0042742	defense response to bacterium	7.64E-5	2.88E-2	4.08 (8234,148,150,11)
GO:0002376	immune system process	1.12E-4	4.03E-2	3.40 (8234,210,150,13)
GO:0006967	positive regulation of antifungal peptide biosynthetic process	1.97E-4	6.7E-2	23.53 (8234,7,150,3)
GO:0002810	regulation of antifungal peptide biosynthetic process	1.97E-4	6.4E-2	23.53 (8234,7,150,3)
GO:0002682	regulation of immune system process	2.2E-4	6.84E-2	3.38 (8234,195,150,12)
GO:0031347	regulation of defense response	2.21E-4	6.6E-2	4.33 (8234,114,150,9)
GO:0002684	positive regulation of immune system process	2.9E-4	8.31E-2	5.41 (8234,71,150,7)
GO:0019730	antimicrobial humoral response	3.03E-4	8.34E-2	6.46 (8234,51,150,6)
GO:2000678	negative regulation of transcription regulatory region DNA binding	3.3E-4	8.74E-2	54.89 (8234,2,150,2)
GO:0002224	toll-like receptor signaling pathway	3.3E-4	8.43E-2	54.89 (8234,2,150,2)
GO:0006641	triglyceride metabolic process	4.08E-4	1.01E-1	10.98 (8234,20,150,4)
GO:0046653	tetrahydrofolate metabolic process	4.59E-4	1.1E-1	18.30 (8234,9,150,3)
FUNCTION
GO:0004222	metalloendopeptidase activity	6.36E-5	1.64E-1	6.86 (8234,56,150,7)
GO:0070011	peptidase activity, acting on L-amino acid peptides	6.7E-5	8.65E-2	2.81 (8234,352,150,18)
GO:0008233	peptidase activity	8.95E-5	7.7E-2	2.74 (8234,360,150,18)
GO:0008237	metallopeptidase activity	1.81E-4	1.17E-1	4.45 (8234,111,150,9)
GO:0004175	endopeptidase activity	2.14E-4	1.11E-1	3.19 (8234,224,150,13)
GO:0004866	endopeptidase inhibitor activity	3.37E-4	1.45E-1	6.33 (8234,52,150,6)
GO:0030414	peptidase inhibitor activity	4.59E-4	1.69E-1	5.99 (8234,55,150,6)
GO:0061135	endopeptidase regulator activity	4.59E-4	1.48E-1	5.99 (8234,55,150,6)
COMPONENT
GO:0044421	extracellular region part	2.4E-5	0.03	2.65 (8234,456,150,22)
GO:0005615	extracellular space	5.63E-5	3.52E-2	2.74 (8234,380,150,19)
GO:0005576	extracellular region	2.01E-4	8.37E-2	3.04 (8234,253,150,14)

## Sheet: Table S2 Sheet 3
GO term	Description	P-value	FDR q-value	Enrichment (N, B, n, b)
PROCESS
GO:0006091	generation of precursor metabolites and energy	3.64E-41	2.6E-37	16.56 (8234,143,146,42)
GO:0022900	electron transport chain	9.63E-38	3.45E-34	22.98 (8234,81,146,33)
GO:0022904	respiratory electron transport chain	4.91E-35	1.17E-31	22.41 (8234,78,146,31)
GO:0055114	oxidation-reduction process	4.52E-27	8.09E-24	6.32 (8234,437,146,49)
GO:0006120	mitochondrial electron transport, NADH to ubiquinone	2.37E-25	3.4E-22	31.52 (8234,34,146,19)
GO:0017144	drug metabolic process	3.18E-21	3.8E-18	7.99 (8234,233,146,33)
GO:0015985	energy coupled proton transport, down electrochemical gradient	1.69E-20	1.73E-17	37.60 (8234,21,146,14)
GO:0015986	ATP synthesis coupled proton transport	1.69E-20	1.51E-17	37.60 (8234,21,146,14)
GO:0046034	ATP metabolic process	5.8E-20	4.61E-17	18.80 (8234,57,146,19)
GO:0009205	purine ribonucleoside triphosphate metabolic process	3.62E-19	2.59E-16	17.28 (8234,62,146,19)
GO:0006754	ATP biosynthetic process	4.74E-19	3.09E-16	21.31 (8234,45,146,17)
GO:0009199	ribonucleoside triphosphate metabolic process	5.1E-19	3.04E-16	17.01 (8234,63,146,19)
GO:0009144	purine nucleoside triphosphate metabolic process	5.1E-19	2.81E-16	17.01 (8234,63,146,19)
GO:0009206	purine ribonucleoside triphosphate biosynthetic process	1.74E-18	8.92E-16	19.97 (8234,48,146,17)
GO:0009145	purine nucleoside triphosphate biosynthetic process	1.74E-18	8.32E-16	19.97 (8234,48,146,17)
GO:0009141	nucleoside triphosphate metabolic process	1.89E-18	8.48E-16	15.99 (8234,67,146,19)
GO:0009201	ribonucleoside triphosphate biosynthetic process	2.63E-18	1.11E-15	19.57 (8234,49,146,17)
GO:0009126	purine nucleoside monophosphate metabolic process	3.52E-18	1.4E-15	15.53 (8234,69,146,19)
GO:0009167	purine ribonucleoside monophosphate metabolic process	3.52E-18	1.33E-15	15.53 (8234,69,146,19)
GO:0009142	nucleoside triphosphate biosynthetic process	3.93E-18	1.41E-15	19.18 (8234,50,146,17)
GO:1902600	proton transmembrane transport	5.08E-18	1.73E-15	16.92 (8234,60,146,18)
GO:0009161	ribonucleoside monophosphate metabolic process	2e-17	6.5E-15	14.29 (8234,75,146,19)
GO:0009127	purine nucleoside monophosphate biosynthetic process	3.57E-17	1.11E-14	17.12 (8234,56,146,17)
GO:0009168	purine ribonucleoside monophosphate biosynthetic process	3.57E-17	1.07E-14	17.12 (8234,56,146,17)
GO:0009123	nucleoside monophosphate metabolic process	4.47E-17	1.28E-14	13.74 (8234,78,146,19)
GO:0009156	ribonucleoside monophosphate biosynthetic process	1.82E-16	5e-14	15.72 (8234,61,146,17)
GO:0009124	nucleoside monophosphate biosynthetic process	4.46E-16	1.18E-13	14.98 (8234,64,146,17)
GO:0044281	small molecule metabolic process	5.56E-16	1.42E-13	3.84 (8234,661,146,45)
GO:0009150	purine ribonucleotide metabolic process	2.86E-15	7.06E-13	11.16 (8234,96,146,19)
GO:0006163	purine nucleotide metabolic process	7.71E-15	1.84E-12	10.61 (8234,101,146,19)
GO:0072522	purine-containing compound biosynthetic process	8.74E-15	2.02E-12	11.54 (8234,88,146,18)
GO:0009259	ribonucleotide metabolic process	9.34E-15	2.09E-12	10.51 (8234,102,146,19)
GO:0009152	purine ribonucleotide biosynthetic process	1.03E-14	2.24E-12	12.62 (8234,76,146,17)
GO:0006164	purine nucleotide biosynthetic process	2.58E-14	5.44E-12	11.98 (8234,80,146,17)
GO:0019693	ribose phosphate metabolic process	2.81E-14	5.75E-12	9.92 (8234,108,146,19)
GO:0072521	purine-containing compound metabolic process	3.19E-14	6.35E-12	9.10 (8234,124,146,20)
GO:0009260	ribonucleotide biosynthetic process	4e-14	7.74E-12	11.69 (8234,82,146,17)
GO:0046390	ribose phosphate biosynthetic process	6.12E-14	1.15E-11	11.41 (8234,84,146,17)
GO:0015672	monovalent inorganic cation transport	1.78E-13	3.26E-11	9.00 (8234,119,146,19)
GO:0009117	nucleotide metabolic process	3.98E-13	7.12E-11	8.00 (8234,141,146,20)
GO:0006753	nucleoside phosphate metabolic process	5.98E-13	1.04E-10	7.83 (8234,144,146,20)
GO:0009165	nucleotide biosynthetic process	1.25E-12	2.14E-10	9.59 (8234,100,146,17)
GO:1901293	nucleoside phosphate biosynthetic process	1.48E-12	2.47E-10	9.49 (8234,101,146,17)
GO:0055086	nucleobase-containing small molecule metabolic process	3.89E-12	6.33E-10	6.27 (8234,198,146,22)
GO:0098662	inorganic cation transmembrane transport	9.92E-12	1.58E-9	7.24 (8234,148,146,19)
GO:0098660	inorganic ion transmembrane transport	1.94E-11	3.02E-9	6.52 (8234,173,146,20)
GO:0098655	cation transmembrane transport	4.01E-11	6.1E-9	6.70 (8234,160,146,19)
GO:0044237	cellular metabolic process	1.18E-10	1.75E-8	1.71 (8234,2994,146,91)
GO:1901135	carbohydrate derivative metabolic process	1.9E-10	2.77E-8	4.49 (8234,314,146,25)
GO:0016999	antibiotic metabolic process	2.72E-10	3.89E-8	11.67 (8234,58,146,12)
GO:1901137	carbohydrate derivative biosynthetic process	3.36E-10	4.71E-8	6.34 (8234,160,146,18)
GO:0006099	tricarboxylic acid cycle	9.24E-10	1.27E-7	14.46 (8234,39,146,10)
GO:0006812	cation transport	1.09E-9	1.48E-7	5.22 (8234,216,146,20)
GO:0015980	energy derivation by oxidation of organic compounds	1.21E-9	1.6E-7	11.93 (8234,52,146,11)
GO:0006101	citrate metabolic process	1.21E-9	1.58E-7	14.10 (8234,40,146,10)
GO:0090407	organophosphate biosynthetic process	1.34E-9	1.71E-7	5.83 (8234,174,146,18)
GO:0045333	cellular respiration	1.96E-9	2.46E-7	16.37 (8234,31,146,9)
GO:0072350	tricarboxylic acid metabolic process	2.04E-9	2.52E-7	13.43 (8234,42,146,10)
GO:0034220	ion transmembrane transport	4.45E-9	5.4E-7	4.82 (8234,234,146,20)
GO:0019637	organophosphate metabolic process	7.42E-9	8.85E-7	4.25 (8234,292,146,22)
GO:0008152	metabolic process	3.45E-8	4.05E-6	1.51 (8234,3575,146,96)
GO:0009060	aerobic respiration	9.22E-8	1.07E-5	17.16 (8234,23,146,7)
GO:1901566	organonitrogen compound biosynthetic process	3.29E-7	3.74E-5	3.11 (8234,454,146,25)
GO:0019752	carboxylic acid metabolic process	4.38E-7	4.9E-5	3.38 (8234,367,146,22)
GO:0043436	oxoacid metabolic process	8.3E-7	9.14E-5	3.26 (8234,381,146,22)
GO:0006082	organic acid metabolic process	8.68E-7	9.41E-5	3.25 (8234,382,146,22)
GO:0006811	ion transport	1.23E-6	1.32E-4	3.30 (8234,359,146,21)
GO:0018130	heterocycle biosynthetic process	1.76E-6	1.85E-4	3.23 (8234,367,146,21)
GO:0006122	mitochondrial electron transport, ubiquinol to cytochrome c	1.88E-6	1.95E-4	21.69 (8234,13,146,5)
GO:1901576	organic substance biosynthetic process	2.39E-6	2.45E-4	2.23 (8234,912,146,36)
GO:0009058	biosynthetic process	4.72E-6	4.76E-4	2.16 (8234,939,146,36)
GO:0019438	aromatic compound biosynthetic process	4.98E-6	4.96E-4	3.13 (8234,360,146,20)
GO:1901362	organic cyclic compound biosynthetic process	5.2E-6	5.1E-4	3.01 (8234,393,146,21)
GO:0044249	cellular biosynthetic process	5.57E-6	5.39E-4	2.21 (8234,866,146,34)
GO:0034654	nucleobase-containing compound biosynthetic process	2.49E-5	2.38E-3	3.15 (8234,304,146,17)
GO:0006793	phosphorus metabolic process	3.29E-5	3.1E-3	2.25 (8234,701,146,28)
GO:0055085	transmembrane transport	3.33E-5	3.09E-3	2.59 (8234,479,146,22)
GO:0030239	myofibril assembly	4.2E-5	3.86E-3	18.80 (8234,12,146,4)
GO:0006119	oxidative phosphorylation	4.2E-5	3.81E-3	18.80 (8234,12,146,4)
GO:0006123	mitochondrial electron transport, cytochrome c to oxygen	4.2E-5	3.76E-3	18.80 (8234,12,146,4)
GO:0019646	aerobic electron transport chain	4.2E-5	3.72E-3	18.80 (8234,12,146,4)
GO:0003012	muscle system process	4.26E-5	3.72E-3	12.26 (8234,23,146,5)
GO:0042776	mitochondrial ATP synthesis coupled proton transport	5.32E-5	4.59E-3	33.84 (8234,5,146,3)
GO:0006090	pyruvate metabolic process	7.56E-5	6.44E-3	8.25 (8234,41,146,6)
GO:0010257	NADH dehydrogenase complex assembly	1.11E-4	9.37E-3	15.04 (8234,15,146,4)
GO:0032981	mitochondrial respiratory chain complex I assembly	1.11E-4	9.26E-3	15.04 (8234,15,146,4)
GO:0009987	cellular process	1.18E-4	9.73E-3	1.24 (8234,4996,146,110)
GO:0006936	muscle contraction	1.46E-4	1.19E-2	14.10 (8234,16,146,4)
GO:0044271	cellular nitrogen compound biosynthetic process	2.23E-4	1.79E-2	2.28 (8234,545,146,22)
GO:0033108	mitochondrial respiratory chain complex assembly	2.6E-4	2.07E-2	8.55 (8234,33,146,5)
GO:0001523	retinoid metabolic process	3.12E-4	2.46E-2	56.40 (8234,2,146,2)
GO:0016101	diterpenoid metabolic process	3.12E-4	2.43E-2	56.40 (8234,2,146,2)
GO:0042574	retinal metabolic process	3.12E-4	2.4E-2	56.40 (8234,2,146,2)
GO:0005975	carbohydrate metabolic process	4.56E-4	3.47E-2	3.12 (8234,217,146,12)
GO:0006796	phosphate-containing compound metabolic process	4.57E-4	3.45E-2	2.07 (8234,653,146,24)
GO:0032787	monocarboxylic acid metabolic process	5.06E-4	3.77E-2	3.55 (8234,159,146,10)
GO:0010927	cellular component assembly involved in morphogenesis	5.41E-4	3.99E-2	10.25 (8234,22,146,4)
GO:0016052	carbohydrate catabolic process	6.98E-4	5.1E-2	5.55 (8234,61,146,6)
FUNCTION
GO:0016491	oxidoreductase activity	1.22E-27	3.16E-24	5.97 (8234,491,146,52)
GO:0003954	NADH dehydrogenase activity	2.8E-27	3.61E-24	33.17 (8234,34,146,20)
GO:0016651	oxidoreductase activity, acting on NAD(P)H	9.82E-25	8.45E-22	24.17 (8234,49,146,21)
GO:0015078	proton transmembrane transporter activity	9.86E-18	6.36E-15	12.34 (8234,96,146,21)
GO:0046933	proton-transporting ATP synthase activity, rotational mechanism	1.07E-15	5.51E-13	34.46 (8234,18,146,11)
GO:0009055	electron transfer activity	3.19E-15	1.37E-12	15.04 (8234,60,146,16)
GO:0003824	catalytic activity	4.77E-15	1.76E-12	1.85 (8234,3086,146,101)
GO:0015077	monovalent inorganic cation transmembrane transporter activity	8.7E-13	2.81E-10	7.18 (8234,165,146,21)
GO:0019829	cation-transporting ATPase activity	3.51E-12	1.01E-9	14.10 (8234,52,146,13)
GO:0044769	ATPase activity, coupled to transmembrane movement of ions, rotational mechanism	4.29E-12	1.11E-9	16.11 (8234,42,146,12)
GO:0022853	active ion transmembrane transporter activity	5.94E-12	1.39E-9	13.58 (8234,54,146,13)
GO:0042625	ATPase coupled ion transmembrane transporter activity	5.94E-12	1.28E-9	13.58 (8234,54,146,13)
GO:0016655	oxidoreductase activity, acting on NAD(P)H, quinone or similar compound as acceptor	9.21E-11	1.83E-8	28.20 (8234,16,146,8)
GO:0008137	NADH dehydrogenase (ubiquinone) activity	9.21E-11	1.7E-8	28.20 (8234,16,146,8)
GO:0050136	NADH dehydrogenase (quinone) activity	9.21E-11	1.58E-8	28.20 (8234,16,146,8)
GO:0022890	inorganic cation transmembrane transporter activity	4.44E-10	7.16E-8	5.19 (8234,228,146,21)
GO:0008324	cation transmembrane transporter activity	1.33E-9	2.02E-7	4.89 (8234,242,146,21)
GO:0042626	ATPase activity, coupled to transmembrane movement of substances	1.48E-9	2.12E-7	8.06 (8234,98,146,14)
GO:0043492	ATPase activity, coupled to movement of substances	3.29E-9	4.47E-7	7.59 (8234,104,146,14)
GO:0015318	inorganic molecular entity transmembrane transporter activity	6.2E-9	8e-07	3.95 (8234,343,146,24)
GO:0015399	primary active transmembrane transporter activity	1.95E-8	2.39E-6	6.63 (8234,119,146,14)
GO:0015405	P-P-bond-hydrolysis-driven transmembrane transporter activity	1.95E-8	2.28E-6	6.63 (8234,119,146,14)
GO:0004129	cytochrome-c oxidase activity	2.01E-8	2.26E-6	20.78 (8234,19,146,7)
GO:0016675	oxidoreductase activity, acting on a heme group of donors	2.01E-8	2.16E-6	20.78 (8234,19,146,7)
GO:0016676	oxidoreductase activity, acting on a heme group of donors, oxygen as acceptor	2.01E-8	2.08E-6	20.78 (8234,19,146,7)
GO:0015002	heme-copper terminal oxidase activity	2.01E-8	2e-06	20.78 (8234,19,146,7)
GO:0015075	ion transmembrane transporter activity	7.67E-8	7.33E-6	3.59 (8234,361,146,23)
GO:0022857	transmembrane transporter activity	1.36E-7	1.25E-5	3.06 (8234,497,146,27)
GO:0005215	transporter activity	3.15E-6	2.8E-4	2.61 (8234,583,146,27)
GO:0048037	cofactor binding	3.49E-6	0.0003	3.49 (8234,291,146,18)
GO:0004449	isocitrate dehydrogenase (NAD+) activity	5.46E-6	4.55E-4	56.40 (8234,3,146,3)
GO:0022804	active transmembrane transporter activity	7.92E-6	6.38E-4	3.83 (8234,221,146,15)
GO:0016887	ATPase activity	1.35E-5	1.06E-3	3.31 (8234,290,146,17)
GO:0016681	oxidoreductase activity, acting on diphenols and related substances as donors, cytochrome as acceptor	1.83E-5	1.39E-3	22.56 (8234,10,146,4)
GO:0008121	ubiquinol-cytochrome-c reductase activity	1.83E-5	1.35E-3	22.56 (8234,10,146,4)
GO:0004448	isocitrate dehydrogenase activity	2.16E-5	1.55E-3	42.30 (8234,4,146,3)
GO:0048038	quinone binding	2.84E-5	1.98E-3	20.51 (8234,11,146,4)
GO:0042623	ATPase activity, coupled	3.59E-5	2.44E-3	3.37 (8234,251,146,15)
GO:0016679	oxidoreductase activity, acting on diphenols and related substances as donors	4.2E-5	2.78E-3	18.80 (8234,12,146,4)
GO:0017111	nucleoside-triphosphatase activity	7.76E-5	5.01E-3	2.59 (8234,435,146,20)
GO:0016614	oxidoreductase activity, acting on CH-OH group of donors	9.49E-5	5.98E-3	5.50 (8234,82,146,8)
GO:0016462	pyrophosphatase activity	1.27E-4	7.83E-3	2.50 (8234,451,146,20)
GO:0016818	hydrolase activity, acting on acid anhydrides, in phosphorus-containing anhydrides	1.62E-4	9.7E-3	2.46 (8234,459,146,20)
GO:0016616	oxidoreductase activity, acting on the CH-OH group of donors, NAD or NADP as acceptor	1.71E-4	0.01	5.89 (8234,67,146,7)
GO:0048039	ubiquinone binding	1.81E-4	1.04E-2	24.17 (8234,7,146,3)
GO:0016817	hydrolase activity, acting on acid anhydrides	1.82E-4	1.02E-2	2.44 (8234,463,146,20)
COMPONENT
GO:0098800	inner mitochondrial membrane protein complex	5.39E-55	6.75E-52	21.59 (8234,128,146,49)
GO:0044455	mitochondrial membrane part	8.86E-51	5.54E-48	17.51 (8234,161,146,50)
GO:0098798	mitochondrial protein complex	5.23E-46	2.18E-43	12.83 (8234,233,146,53)
GO:0044429	mitochondrial part	1.05E-43	3.28E-41	8.74 (8234,400,146,62)
GO:0098803	respiratory chain complex	6.02E-43	1.51E-40	26.67 (8234,74,146,35)
GO:1990204	oxidoreductase complex	5.69E-42	1.19E-39	23.89 (8234,85,146,36)
GO:0030964	NADH dehydrogenase complex	1.29E-29	2.31E-27	29.48 (8234,44,146,23)
GO:0045271	respiratory chain complex I	1.29E-29	2.02E-27	29.48 (8234,44,146,23)
GO:0005747	mitochondrial respiratory chain complex I	1.29E-29	1.8E-27	29.48 (8234,44,146,23)
GO:0098796	membrane protein complex	3.71E-29	4.64E-27	6.60 (8234,436,146,51)
GO:0005739	mitochondrion	4e-14	4.55E-12	4.53 (8234,423,146,34)
GO:0070069	cytochrome complex	1.34E-13	1.4E-11	24.81 (8234,25,146,11)
GO:0044425	membrane part	4.58E-12	4.41E-10	2.43 (8234,1368,146,59)
GO:0044444	cytoplasmic part	5.46E-12	4.88E-10	1.90 (8234,2495,146,84)
GO:1902494	catalytic complex	6.38E-12	5.32E-10	3.15 (8234,753,146,42)
GO:0044422	organelle part	7.85E-11	6.14E-9	1.90 (8234,2316,146,78)
GO:0000276	mitochondrial proton-transporting ATP synthase complex, coupling factor F(o)	1.48E-10	1.09E-8	35.89 (8234,11,146,7)
GO:0045263	proton-transporting ATP synthase complex, coupling factor F(o)	1.48E-10	1.03E-8	35.89 (8234,11,146,7)
GO:0032991	protein-containing complex	1.37E-9	9.04E-8	1.88 (8234,2156,146,72)
GO:0044446	intracellular organelle part	1.84E-9	1.15E-7	1.84 (8234,2265,146,74)
GO:0000275	mitochondrial proton-transporting ATP synthase complex, catalytic core F(1)	9.68E-9	5.77E-7	47.00 (8234,6,146,5)
GO:0045261	proton-transporting ATP synthase complex, catalytic core F(1)	9.68E-9	5.51E-7	47.00 (8234,6,146,5)
GO:0033177	proton-transporting two-sector ATPase complex, proton-transporting domain	1.28E-7	6.98E-6	16.45 (8234,24,146,7)
GO:0045275	respiratory chain complex III	6.94E-7	3.62E-5	25.64 (8234,11,146,5)
GO:0005750	mitochondrial respiratory chain complex III	6.94E-7	3.47E-5	25.64 (8234,11,146,5)
GO:0045277	respiratory chain complex IV	1.88E-6	9.04E-5	21.69 (8234,13,146,5)
GO:0005751	mitochondrial respiratory chain complex IV	1.88E-6	8.7E-5	21.69 (8234,13,146,5)
GO:0033178	proton-transporting two-sector ATPase complex, catalytic domain	8.53E-6	3.81E-4	16.59 (8234,17,146,5)
GO:0031430	M band	2.84E-5	1.23E-3	20.51 (8234,11,146,4)
GO:0044449	contractile fiber part	4.21E-5	1.75E-3	7.31 (8234,54,146,7)
GO:0044424	intracellular part	4.43E-5	1.79E-3	1.27 (8234,4789,146,108)
GO:0005743	mitochondrial inner membrane	1.71E-4	6.67E-3	5.89 (8234,67,146,7)
GO:0019866	organelle inner membrane	2.68E-4	1.02E-2	5.48 (8234,72,146,7)
GO:0031966	mitochondrial membrane	2.87E-4	1.05E-2	4.70 (8234,96,146,8)
GO:0045269	proton-transporting ATP synthase, central stalk	3.12E-4	1.12E-2	56.40 (8234,2,146,2)
GO:0005861	troponin complex	3.12E-4	1.09E-2	56.40 (8234,2,146,2)
GO:0005756	mitochondrial proton-transporting ATP synthase, central stalk	3.12E-4	1.06E-2	56.40 (8234,2,146,2)
GO:0045254	pyruvate dehydrogenase complex	9.26E-4	3.05E-2	37.60 (8234,3,146,2)

## Sheet: Table S2 Sheet 4
Ancestral Hot Comparison - Down Regulated
	p.geomean	stat.mean	p.val	q.val	set.size	exp1
dme00190 Oxidative phosphorylation	7.344369e-08	-6.090273	7.344369e-08	3.672184e-07	48	7.344369e-08
dme01100 Metabolic pathways	4.987794e-06	-4.574193	4.987794e-06	1.246948e-05	86	4.987794e-06
dme00020 Citrate cycle (TCA cycle)	4.035657e-03	-3.072885	4.035657e-03	5.522356e-03	13	4.035657e-03
dme01200 Carbon metabolism	4.417885e-03	-2.866281	4.417885e-03	5.522356e-03	17	4.417885e-03
dme00010 Glycolysis / Gluconeogenesis	4.942448e-02	-1.746373	4.942448e-02	4.942448e-02	10	4.942448e-02
Ancestral Hot Comparison - Up Regulated
-

## Sheet: Table S3
Table S3
List of the 27 genes containing at least one SNP among the 100 SNPs with the most extreme p-values from our CMH test.
CHR	START	END	FBgn	Nb_of_SNP	Name	Gene_Ontology	GO accession numbers
2R	17531152	17550337	FBgn0034897	2	Sesn	mitochondrion degradation ; regulation of cell growth ; aggressive behavior ; inter-male aggressive behavior ; cellular_component ; intracellular ; cell ; nucleus ; cellular process ; multicellular organismal aging ; cellular component organization ; cell growth ; multicellular organismal process ; developmental process ; growth ; regulation of growth ; organelle ; membrane-bounded organelle ; in…	GO:0003674 ; GO:0004312 ; GO:0004313 ; GO:0004314 ; GO:0004315 ; GO:0004316 ; GO:0004317 ; GO:0004319 ; GO:0004320 ; GO:0005488 ; GO:0005575 ; GO:0005622 ; GO:0005623 ; GO:0005737 ; GO:0005811 ; GO:0008270 ; GO:0016295 ; GO:0016296 ; GO:0016297 ; GO:0016407 ; GO:0016417 ; GO:0016418 ; GO:0016419 ; GO:0016420 ; GO:0016829 ; GO:0016835 ; GO:0016836 ; GO:0043167 ; GO:0043169 ; GO:0044424 ; GO:004444…
2R	17552055	17563947	FBgn0000562	12	egl	reproduction ; microtubule cytoskeleton organization ; regionalization ; developmental process involved in reproduction ; molecular_function ; nucleic acid binding ; RNA binding ; mRNA binding ; nuclease activity ; exonuclease activity ; binding ; nucleobase-containing compound metabolic process ; intracellular mRNA localization ; 3-5 exonuclease activity ; anatomical structure morphogenesis ; ax…	GO:0003674 ; GO:0042578
2R	17569824	17614539	FBgn0034903	1	CG9850	molecular_function ; endopeptidase activity ; metalloendopeptidase activity ; cell proliferation ; macromolecule metabolic process ; primary metabolic process ; single-organism process ; organic substance metabolic process	GO:0000394 ; GO:0003674 ; GO:0005575 ; GO:0005622 ; GO:0005623 ; GO:0006139 ; GO:0006388 ; GO:0006396 ; GO:0008380 ; GO:0009987 ; GO:0010467 ; GO:0016070 ; GO:0016874 ; GO:0016886 ; GO:0032501 ; GO:0032502 ; GO:0032991 ; GO:0034470 ; GO:0034641 ; GO:0034660 ; GO:0043170 ; GO:0043234 ; GO:0044237 ; GO:0044238 ; GO:0044260 ; GO:0044424 ; GO:0044464 ; GO:0044699 ; GO:0044707 ; GO:0044763 ; GO:004648…
3L	804164	808786	FBgn0035170	1	dpr20	system process ; multicellular organismal process ; single-organism process ; single-multicellular organism process	GO:0003674 ; GO:0003676 ; GO:0003677 ; GO:0005488 ; GO:0005575 ; GO:0005622 ; GO:0005623 ; GO:0005634 ; GO:0008270 ; GO:0043167 ; GO:0043169 ; GO:0043226 ; GO:0043227 ; GO:0043229 ; GO:0043231 ; GO:0044424 ; GO:0044464 ; GO:0046872 ; GO:0046914 ; GO:0097159 ; GO:1901363
3L	809484	814705	FBgn0035171	3	CG12502		GO:0000003 ; GO:0000578 ; GO:0003002 ; GO:0003006 ; GO:0003674 ; GO:0005488 ; GO:0005515 ; GO:0005575 ; GO:0005622 ; GO:0005623 ; GO:0005737 ; GO:0005938 ; GO:0008298 ; GO:0008358 ; GO:0009653 ; GO:0009790 ; GO:0009798 ; GO:0009880 ; GO:0009948 ; GO:0009952 ; GO:0009987 ; GO:0009994 ; GO:0010638 ; GO:0015631 ; GO:0016043 ; GO:0016192 ; GO:0030703 ; GO:0030707 ; GO:0030717 ; GO:0030832 ; GO:003083…
3L	1166531	1184656	FBgn0035199	1	tfc	molecular_function ; binding	GO:0003674 ; GO:0005488 ; GO:0005515 ; GO:0005575 ; GO:0005622 ; GO:0005623 ; GO:0005813 ; GO:0005815 ; GO:0005856 ; GO:0009790 ; GO:0009987 ; GO:0015630 ; GO:0032153 ; GO:0032154 ; GO:0032155 ; GO:0032501 ; GO:0032502 ; GO:0040016 ; GO:0043226 ; GO:0043228 ; GO:0043229 ; GO:0043232 ; GO:0044422 ; GO:0044424 ; GO:0044430 ; GO:0044446 ; GO:0044464 ; GO:0044699 ; GO:0044707 ; GO:0044763 ; GO:004476…
3L	2427838	2459303	FBgn0010909	1	msn	reproduction ; MAPK cascade ; nucleotide binding ; activation of MAPKKK activity ; cell morphogenesis ; cell morphogenesis involved in differentiation ; optic lobe placode development ; nucleoside binding ; purine nucleoside binding ; regulation of protein phosphorylation ; positive regulation of protein phosphorylation ; morphogenesis of an epithelium ; instar larval or pupal development ; molec…	GO:0000166 ; GO:0001882 ; GO:0001883 ; GO:0003674 ; GO:0005215 ; GO:0005488 ; GO:0005524 ; GO:0005575 ; GO:0009987 ; GO:0015238 ; GO:0015399 ; GO:0015405 ; GO:0016020 ; GO:0016021 ; GO:0016817 ; GO:0016818 ; GO:0016820 ; GO:0016887 ; GO:0017076 ; GO:0032502 ; GO:0032549 ; GO:0032550 ; GO:0032553 ; GO:0032555 ; GO:0032559 ; GO:0032991 ; GO:0035639 ; GO:0036094 ; GO:0042623 ; GO:0042626 ; GO:004291…
3L	3751569	3842686	FBgn0052264	1	CG32264		GO:0003674
3L	3840265	3843172	FBgn0035461	1	ntc	reproduction ; ubiquitin ligase complex ; epithelial cell development ; developmental process involved in reproduction ; cellular_component ; intracellular ; cell ; anatomical structure morphogenesis ; tissue development ; cellular process ; gene expression ; regulation of gene expression ; posttranscriptional regulation of gene expression ; regulation of cell death ; positive regulation of endop…	GO:0003674 ; GO:0003676 ; GO:0003723 ; GO:0005085 ; GO:0005488 ; GO:0005575 ; GO:0005622 ; GO:0005623 ; GO:0005737 ; GO:0005829 ; GO:0005851 ; GO:0009889 ; GO:0009890 ; GO:0009892 ; GO:0009987 ; GO:0010467 ; GO:0010468 ; GO:0010556 ; GO:0010558 ; GO:0010605 ; GO:0010608 ; GO:0030695 ; GO:0032268 ; GO:0032269 ; GO:0032501 ; GO:0032502 ; GO:0032991 ; GO:0034645 ; GO:0043170 ; GO:0043234 ; GO:004423…
3L	3927954	3930645	FBgn0026592	9	Fie	cellular_component ; membrane ; integral to membrane ; membrane part	GO:0000278 ; GO:0003674 ; GO:0004721 ; GO:0004725 ; GO:0005488 ; GO:0009987 ; GO:0016311 ; GO:0036211 ; GO:0042578 ; GO:0043167 ; GO:0043169 ; GO:0043170 ; GO:0043412 ; GO:0044237 ; GO:0044238 ; GO:0044260 ; GO:0044267 ; GO:0044699 ; GO:0044763 ; GO:0046872 ; GO:0071704
3L	3930747	3932347	FBgn0035468	9	Gr63a	system process ; detection of carbon dioxide ; molecular_function ; signal transducer activity ; receptor activity ; transmembrane signaling receptor activity ; G-protein coupled receptor activity ; cellular_component ; determination of adult lifespan ; detection of chemical stimulus ; response to organic substance ; response to carbon dioxide ; multicellular organismal aging ; membrane ; integra…	GO:0003674 ; GO:0004871 ; GO:0004872 ; GO:0004888 ; GO:0004930 ; GO:0005575 ; GO:0009987 ; GO:0016020 ; GO:0016021 ; GO:0038023 ; GO:0044425 ; GO:0044699 ; GO:0044700 ; GO:0044763 ; GO:0060089
3L	3932640	3933243	FBgn0035469	3	CG14977		GO:0003008 ; GO:0003674 ; GO:0004871 ; GO:0004872 ; GO:0004888 ; GO:0004984 ; GO:0005488 ; GO:0005549 ; GO:0005575 ; GO:0009593 ; GO:0016020 ; GO:0016021 ; GO:0032501 ; GO:0038023 ; GO:0042221 ; GO:0044425 ; GO:0044699 ; GO:0044707 ; GO:0060089
3L	3933020	3936758	FBgn0035470	6	Ccz1	molecular_function ; guanyl-nucleotide exchange factor activity ; cellular_component ; intracellular ; cell ; cytoplasm ; cytosol ; cellular process ; GTPase regulator activity ; cellular metabolic process ; cellular catabolic process ; intracellular part ; cytoplasmic part ; cell part ; nucleoside-triphosphatase regulator activity	GO:0000422 ; GO:0001558 ; GO:0002118 ; GO:0002121 ; GO:0005575 ; GO:0005622 ; GO:0005623 ; GO:0005634 ; GO:0009987 ; GO:0010259 ; GO:0016043 ; GO:0016049 ; GO:0032501 ; GO:0032502 ; GO:0040007 ; GO:0040008 ; GO:0043226 ; GO:0043227 ; GO:0043229 ; GO:0043231 ; GO:0044237 ; GO:0044248 ; GO:0044424 ; GO:0044464 ; GO:0044699 ; GO:0044707 ; GO:0044763 ; GO:0044767 ; GO:0045786 ; GO:0045926 ; GO:004851…
3L	3939043	3941621	FBgn0041147	3	ida	mitotic anaphase ; ubiquitin ligase complex ; nuclear ubiquitin ligase complex ; mitotic cell cycle ; M phase ; nuclear division ; molecular_function ; ubiquitin-protein ligase activity ; cellular_component ; intracellular ; cell ; nucleus ; anaphase-promoting complex ; cytoplasm ; cellular process ; regulation of cell cycle process ; positive regulation of organelle organization ; cellular compo…	GO:0000003 ; GO:0000226 ; GO:0003002 ; GO:0003006 ; GO:0003674 ; GO:0003676 ; GO:0003723 ; GO:0003729 ; GO:0004518 ; GO:0004527 ; GO:0005488 ; GO:0006139 ; GO:0008298 ; GO:0008408 ; GO:0009653 ; GO:0009798 ; GO:0009950 ; GO:0009953 ; GO:0009987 ; GO:0009994 ; GO:0015931 ; GO:0016043 ; GO:0016325 ; GO:0030706 ; GO:0030716 ; GO:0030722 ; GO:0030951 ; GO:0030952 ; GO:0032501 ; GO:0032502 ; GO:003250…
3L	3943820	3967367	FBgn0004910	2	Eip63F-1	instar larval or pupal development ; molecular_function ; binding ; calcium ion binding ; cellular_component ; intracellular ; cell ; nucleus ; cytoplasm ; plasma membrane ; anatomical structure morphogenesis ; post-embryonic development ; post-embryonic morphogenesis ; tissue development ; cellular process ; programmed cell death ; membrane ; death ; tissue death ; multicellular organismal proce…	GO:0003674 ; GO:0004175 ; GO:0004222 ; GO:0008283 ; GO:0043170 ; GO:0044238 ; GO:0044699 ; GO:0071704
3L	3987492	3997979	FBgn0035481	1	CG12605	molecular_function ; nucleic acid binding ; binding ; ion binding ; cation binding ; metal ion binding ; organic cyclic compound binding ; heterocyclic compound binding	GO:0000217 ; GO:0001672 ; GO:0003674 ; GO:0003676 ; GO:0003677 ; GO:0003682 ; GO:0003697 ; GO:0003723 ; GO:0003727 ; GO:0005488 ; GO:0005515 ; GO:0005575 ; GO:0005622 ; GO:0005623 ; GO:0005634 ; GO:0005654 ; GO:0005730 ; GO:0006325 ; GO:0006333 ; GO:0009987 ; GO:0016043 ; GO:0031490 ; GO:0031491 ; GO:0031492 ; GO:0031974 ; GO:0031981 ; GO:0032403 ; GO:0032501 ; GO:0032502 ; GO:0032991 ; GO:003304…
3L	4318296	4321469	FBgn0035526	3	CG1316	nucleotide binding ; molecular_function ; nucleic acid binding ; RNA binding ; mRNA binding ; binding ; small molecule binding ; organic cyclic compound binding ; nucleoside phosphate binding ; heterocyclic compound binding	GO:0003674 ; GO:0005215 ; GO:0005283 ; GO:0005294 ; GO:0005326 ; GO:0005328 ; GO:0005342 ; GO:0005343 ; GO:0005416 ; GO:0005575 ; GO:0008324 ; GO:0015075 ; GO:0015077 ; GO:0015081 ; GO:0015171 ; GO:0015175 ; GO:0015179 ; GO:0015187 ; GO:0015291 ; GO:0015293 ; GO:0015294 ; GO:0015296 ; GO:0015370 ; GO:0015375 ; GO:0016020 ; GO:0016021 ; GO:0044425 ; GO:0044699 ; GO:0044765 ; GO:0046873 ; GO:0046943
3L	4323267	4325820	FBgn0041630	2	Hexo1	molecular_function ; hydrolase activity, hydrolyzing O-glycosyl compounds ; beta-N-acetylhexosaminidase activity ; cellular_component ; cell ; plasma membrane ; carbohydrate metabolic process ; hexosaminidase activity ; membrane ; beta-N-acetylglucosaminidase activity ; hydrolase activity, acting on glycosyl bonds ; primary metabolic process ; cell part ; organic substance metabolic process ; cel…	GO:0000003 ; GO:0001071 ; GO:0003006 ; GO:0003674 ; GO:0003676 ; GO:0003700 ; GO:0005488 ; GO:0005575 ; GO:0005622 ; GO:0005623 ; GO:0005634 ; GO:0009966 ; GO:0009987 ; GO:0010627 ; GO:0010646 ; GO:0016192 ; GO:0032501 ; GO:0032502 ; GO:0032504 ; GO:0035215 ; GO:0035556 ; GO:0043167 ; GO:0043169 ; GO:0043226 ; GO:0043227 ; GO:0043229 ; GO:0043231 ; GO:0044424 ; GO:0044464 ; GO:0044699 ; GO:004470…
3L	4428429	4430156	FBgn0035540	1	Syx17	autophagic vacuole membrane ; regulation of neurotransmitter levels ; generation of a signal involved in cell-cell signaling ; system process ; molecular_function ; SNAP receptor activity ; binding ; protein binding ; cellular_component ; intracellular ; cell ; cytoplasm ; vacuole ; vacuolar membrane ; autophagic vacuole ; plasma membrane ; cellular process ; membrane ; cellular component organiz…
3L	5709665	5710723	FBgn0263106	1	DnaJ-1	molecular_function ; binding ; protein binding ; cellular_component ; intracellular ; cell ; cytoplasm ; cytoskeleton ; microtubule associated complex ; response to temperature stimulus ; response to abiotic stimulus ; cellular process ; microtubule cytoskeleton ; macromolecular complex ; macromolecule metabolic process ; organelle ; non-membrane-bounded organelle ; intracellular organelle ; intr…	GO:0003674 ; GO:0003676 ; GO:0003677 ; GO:0005488 ; GO:0043167 ; GO:0043169 ; GO:0043565 ; GO:0046872 ; GO:0097159 ; GO:1901363
3R	4201385	4260844	FBgn0264357	6	SNF4Agamma	nucleotide binding ; molecular_function ; protein kinase activity ; protein serine/threonine kinase activity ; AMP-activated protein kinase activity ; binding ; cellular_component ; intracellular ; cell ; nucleus ; cytoplasm ; cellular response to starvation ; response to external stimulus ; cellular process ; response to extracellular stimulus ; lipid localization ; kinase activity ; phosphoryla…	GO:0001071 ; GO:0003674 ; GO:0003676 ; GO:0003677 ; GO:0003700 ; GO:0005488 ; GO:0006139 ; GO:0006351 ; GO:0006355 ; GO:0009889 ; GO:0009987 ; GO:0010467 ; GO:0010468 ; GO:0010556 ; GO:0016070 ; GO:0032774 ; GO:0034641 ; GO:0034645 ; GO:0034654 ; GO:0043170 ; GO:0044237 ; GO:0044238 ; GO:0044249 ; GO:0044260 ; GO:0044271 ; GO:0046483 ; GO:0060255 ; GO:0071704 ; GO:0080090 ; GO:0090304 ; GO:009715…
3R	4247735	4250786	FBgn0260004	1	Snmp1	instar larval or pupal development ; molecular_function ; receptor activity ; scavenger receptor activity ; cellular_component ; cell ; plasma membrane ; integral to plasma membrane ; post-embryonic development ; cellular process ; response to organic substance ; membrane ; integral to membrane ; multicellular organismal process ; developmental process ; pupariation ; prepupal development ; cargo…	GO:0005575 ; GO:0016020 ; GO:0016021 ; GO:0044425
3R	4250886	4252172	FBgn0038866	1	CG5810		GO:0003008 ; GO:0003031 ; GO:0003674 ; GO:0004871 ; GO:0004872 ; GO:0004888 ; GO:0004930 ; GO:0005575 ; GO:0008340 ; GO:0009593 ; GO:0010033 ; GO:0010037 ; GO:0010259 ; GO:0016020 ; GO:0016021 ; GO:0032501 ; GO:0032502 ; GO:0038023 ; GO:0042221 ; GO:0044425 ; GO:0044699 ; GO:0044707 ; GO:0044767 ; GO:0060089 ; GO:1901700
3R	4254844	4256640	FBgn0038865	4	cDIP
3R	11959064	11962041	FBgn0038129	4	TBC1D5	molecular_function ; small GTPase regulator activity ; GTPase activator activity ; Rab GTPase activator activity ; Ras GTPase activator activity ; nucleobase-containing compound metabolic process ; regulation of nucleotide metabolic process ; purine nucleoside catabolic process ; purine nucleotide metabolic process ; GTP catabolic process ; purine nucleotide catabolic process ; regulation of cata…	GO:0003674 ; GO:0005085 ; GO:0005575 ; GO:0005622 ; GO:0005623 ; GO:0005737 ; GO:0005829 ; GO:0009987 ; GO:0030695 ; GO:0044237 ; GO:0044248 ; GO:0044424 ; GO:0044444 ; GO:0044464 ; GO:0060589
3R	11971451	12007715	FBgn0000024	20	Ace	response to acid ; regulation of neurotransmitter levels ; acetylcholine catabolic process in synaptic cleft ; system process ; molecular_function ; carboxylesterase activity ; cholinesterase activity ; binding ; protein binding ; cellular_component ; intracellular ; cell ; cytoplasm ; plasma membrane ; alcohol metabolic process ; acetylcholine metabolic process ; amine metabolic process ; amine …	GO:0000090 ; GO:0000151 ; GO:0000152 ; GO:0000278 ; GO:0000279 ; GO:0000280 ; GO:0003674 ; GO:0004842 ; GO:0005575 ; GO:0005622 ; GO:0005623 ; GO:0005634 ; GO:0005680 ; GO:0005737 ; GO:0009987 ; GO:0010564 ; GO:0010638 ; GO:0016043 ; GO:0016874 ; GO:0016879 ; GO:0016881 ; GO:0031461 ; GO:0032501 ; GO:0032502 ; GO:0032991 ; GO:0033043 ; GO:0043170 ; GO:0043226 ; GO:0043227 ; GO:0043229 ; GO:004323…
3R	24646019	24656058	FBgn0015129	1	Dop1R2		GO:0000421 ; GO:0001505 ; GO:0003001 ; GO:0003008 ; GO:0003674 ; GO:0005484 ; GO:0005488 ; GO:0005515 ; GO:0005575 ; GO:0005622 ; GO:0005623 ; GO:0005737 ; GO:0005773 ; GO:0005774 ; GO:0005776 ; GO:0005886 ; GO:0009987 ; GO:0016020 ; GO:0016043 ; GO:0016079 ; GO:0016081 ; GO:0016192 ; GO:0031090 ; GO:0032501 ; GO:0032940 ; GO:0035637 ; GO:0043226 ; GO:0043227 ; GO:0043229 ; GO:0043231 ; GO:004442…

## Sheet: Table S4
Table S4
Number of mapped reads for the sequenced data. Genomic data: total number of mapped reads after all filtering steps before any analysis for each mapper separately. RNA-Seq: total number of mapped reads and counted reads after all filtering steps.
Genomic
	mapper	F0	F59
Replicate 1	novoalign	104359809	131679823
Replicate 2	novoalign	104347618	105208224
Replicate 3	novoalign	104364068	120745022
Replicate 4	novoalign	104318690	74650288
Replicate 5	novoalign	104327890	120203418
Replicate 1	bwa_mem	91887796	121873613
Replicate 2	bwa_mem	91875140	103075597
Replicate 3	bwa_mem	91876924	111677961
Replicate 4	bwa_mem	91882739	74075168
Replicate 5	bwa_mem	91871243	111000670
Replicate 1	bowtie2	84014994	103378912
Replicate 2	bowtie2	83981016	93115434
Replicate 3	bowtie2	83997932	95468540
Replicate 4	bowtie2	83998998	64772789
Replicate 5	bowtie2	83992906	94115732
RNA-Seq
Pool #	Population	Replicate #	Sample #	barcode	mapped	counts
207	Ancestral	1	01	CCGTCCCG	36839003	33313094
	Hot	1	01	CGTACGTA	49431182	41395359
	Cold	1	01	ACTGATAT	44563362	36661518
208	Ancestral	1	02	ATCACGAT	21543311	17206366
	Hot	1	02	TTAGGCAT	30186158	23737078
	Cold	1	02	ACAGTGAT	24273267	20364629
	Ancestral	2	01	CAGATCAT	36089474	27670227
	Hot	2	01	GATCAGAT	27039351	21634904
210	Hot	4	01	AGTCAACA	25633652	19896305
	Cold	4	01	ATGTCAGA	25970226	21478186
	Ancestral	5	01	GTGAAACG	24474150	20144905
	Hot	5	01	GTTTCGGA	26123635	21415353
	Cold	5	01	GAGTGGAT	26979588	22431570
239	Ancestral	2	02	ATCACGAT	32945559	24169204
	Hot	2	02	TTAGGCAT	41322404	34945442
	Ancestral	3	02	GCCAATAT	37560828	31007035
240	Hot	3	02	ACTTGAAT	36605306	30875256
	Cold	3	02	TAGCTTAT	31017634	26332040
	Ancestral	4	02	CTTGTAAT	37957463	31348539
	Hot	4	02	AGTTCCGT	32207900	27019621
241	Cold	4	02	GTCCGCAC	31710349	24631492
	Ancestral	5	02	GTGGCCTT	33693768	26650525
	Hot	5	02	CGTACGTA	32469994	26210496
	Cold	5	02	ACTGATAT	34811126	28518975
	Hot	3	01	TTAGGCAT	35428700	29565251
	Cold	3	01	ACAGTGAT	38416987	31984238
	Ancestral	4	01	CAGATCAT	29194648	21856632
	Cold	2	02	GATCAGAT	30919057	21636443

## Sheet: Table S5
Table S5
Count per million (after TMM normalization) of each of the 12 female biased genes used to isolate female contaminated RNA-Seq libraries.
	Ancestral_r01_t01	Ancestral_r01_t02	Ancestral_r02_t01	Ancestral_r03_t02	Ancestral_r04_t01	Ancestral_r04_t02	Ancestral_r05_t01	Cold_ev_r01_t01	Cold_ev_r01_t02	Cold_ev_r02_t02	Cold_ev_r03_t01	Cold_ev_r03_t02	Cold_ev_r04_t01	Cold_ev_r05_t01	Cold_ev_r05_t02	Hot_ev_r01_t01	Hot_ev_r01_t02	Hot_ev_r02_t01	Hot_ev_r02_t02	Hot_ev_r03_t01	Hot_ev_r03_t02	Hot_ev_r04_t01	Hot_ev_r05_t01	Hot_ev_r05_t02
FBgn0000355	150.33	0.23	0.14	1046.57	0.09	0.1	0.2	40.67	0.2	0	0.41	0.08	0.19	0.18	1.86	0.31	0.13	0.18	0.11	0.27	0.1	0.2	67.1	0.15
FBgn0000356	0.21	0	0.07	189.41	0	0	0	48.99	0	0	0.03	0	0	0	0.32	0	0	0.09	0	0.07	0.03	0	0.09	0
FBgn0000357	1.05	0.29	0.07	247.91	0.14	0.06	0.1	65.16	0.1	0	0.16	0.11	0	0.13	0.46	0.14	0.08	0.6	0.11	0.1	0.29	0.15	0.33	0.19
FBgn0000358	2.04	0	0	277.29	0	0.03	0	122.04	0	0	0	0	0	0.04	0.39	0.02	0	0.32	0	0.03	0	0	0.47	0
FBgn0000359	22.72	0	0	389.85	0	0.03	0	236.08	0	0.09	0.03	0.04	0	0	1.54	0.05	0.04	0.79	0	0.14	0.03	0.05	0.09	0.04
FBgn0000360	17.68	0	0.04	446.51	0.14	0.1	0.1	388.91	0.05	0.09	0.03	0.04	0.09	0.04	2.21	0.07	0	0.79	0.03	0.17	0.13	0	0.23	0.08
FBgn0004045	860.38	0.81	1.12	2202.82	3.29	0.35	0.6	364.71	0.34	0.32	0.69	0.42	0.37	0.36	7.47	1.43	1.26	3.1	1	1.39	0.91	2.46	481.57	0.46
FBgn0004047	789.18	4.48	1.99	2854.48	6.27	2.65	1.94	400.69	1.87	6.05	3	1.82	3.31	3.83	12.94	2.63	4.72	4.44	3.2	3.55	3.79	3.92	554.14	4.46
FBgn0005391	927.35	1.8	2.1	2153.32	4.16	1.63	2.18	449.14	2.8	1.62	2.34	2.16	2.42	2.41	11.68	3.99	4.09	4.95	1.95	3.01	2.53	5.03	530.46	2.33
FBgn0014464	0.39	0.35	0.33	17.48	0.09	0.26	0.15	22.94	0.29	0.05	0.13	0.38	0.23	0.27	0.18	0.31	0.17	0.37	0.17	0.1	0.13	0.05	0.19	0.15
FBgn0014465	20.11	0.06	0	40.7	0.18	0.06	0.1	8.48	0.05	0	0.03	0.08	0	0	0.14	0.05	0.17	0.28	0.06	0.17	0.16	0.05	0.05	0.04
FBgn0014466	14.56	0.06	0	38.73	0	0.03	0	11.51	0.05	0	0.03	0	0	0	0.11	0	0	0.18	0	0	0	0	0	0.04
